# Supplementary material for: Whole brain dynamics during optogenetic self-stimulation of the medial prefrontal cortex in mice
Source: Commun Biol. 2021 Jan 14;4:66. doi: 10.1038/s42003-020-01612-x (PMC7809041; doi:10.1038/s42003-020-01612-x)
Supplement: Supplementary file 3 — Supplementary Data 1 [file 42003_2020_1612_MOESM3_ESM.xlsx]

## Sheet: Figure 2A
	Data for figure 2A
	Mouse	Average_ON Data	Average_OFF Data
	M1	111	54
	M2	64	41
	M3	13	10
	M4	101	25
	M5	74	44
	M6	111	41
	M7	114	65
	M8	99	64
	M9	47	27
	M10	189	59

## Sheet: Figure 2b
		Figure 2b raw data
	CUE ON	CUE OFF
	0	0	1.56622	0.714371
	0	4	0.239618	2.62695
	0	0	-0.172278	-2.2479
	0	5	0.771044	0.0101796
	0	0	4.69865	0.893413
	0	0	-3.47755	-1.07365
	0	0	-4.11897	-0.370659
	0	2	-6.7211	-3.39042
	0	2	-5.00786	-2.33473
	0	1	0.310325	0.696407
	0	2	-0.650393	1.1491
	0	0	-0.645903	-1.97665
	0	0	-3.61841	0.151497
	0	0	1.15544	-6.07186
	0	0	2.76655	-1.8509
	0	0	-0.777217	-0.94012
	0	0	-3.7587	2.55389
	0	0	-4.07239	0.838323
	0	0	-1.34343	-1.0018
	0	0	-1.9725	1.88383
	0	0	-1.69024	-1.25449
	0	0	-0.882155	2.01138
	2	0	5.73962	2.1988
	1	0	6.36195	7.7012
	3	0	7.72391	3.91557
	1	0	4.00842	1.33832
	0	0	2.8367	4.56228
	0	0	2.39394	0.500599
	0	0	4.62738	3.50479
	7	0	4.17845	2.23054
	2	0	4.57576	6.06647
	0	0	6.72671	9.8
	0	0	3.65264	2.8018
	3	0	-0.37486	0.976048
	0	0	1.37542	-1.78503
	1	0	0.334456	0.262275
	0	0	0.704265	2.5509
	0	0	-1.62233	-2.47605
	3	0	-2.47138	0.670659
	0	0	-0.752525	0.323353
	0	0	-0.19248	1.7503
	0	0	1.9899	-0.395808
	5	0	-5.0578	0.386228
	0	0	-3.68294	1.07425
	2	0	0.832211	-1.11677
	0	0	1.64029	3.22515
	0	0	-0.0314254	-1.3491
	1	0	0.576319	-3.89581
	0	0	-4.29854	-0.197605
	0	0	0.996072	-1.98623
	0	0	-0.391695	0.465868
	0	0	-0.909652	-1.61018
	2	0	-0.433221	1.07066
	0	0	-2.49551	3.94431
	0	0	0.567901	0.12515
	0	0	2.64871	1.07784
	0	0	1.13019	-0.633533
	3	0	-2.95791	-2.03353
	0	0	-3.02076	2.97665
	2	0	-0.246914	3.40838
	0	0	-1.133	-0.502994
	2	0	-1.17003	1.38862
	0	0	-2.77778	-2.43952
	0	0	-3.85634	-2.35449
	0	0	-3.40123	1.16527
	2	0	-2.89394	-2.5006
	0	0	-6.17284	-4.74251
	0	0	-0.185185	-1.26407
	3	0	-2.39731	-1.38204
	0	0	-3.44837	-0.601796
	0	0	2.67733	-2.07066
	0	0	-3.66386	1.2485
	0	0	-3.87823	-0.313772
	0	0	-1.48148	2.51138
	0	0	-5.50056	-2.72635
	0	0	-3.50617	-4.46407
	0	0	-2.12795	1.69641
	0	0	-4.09652	-1.24431
	0	0	-1.13749	-1.05269
	0	0	0.262065	-3.42575
	0	0	-0.654321	-0.735329
	0	0	-0.973064	-3.30778
	0	0	-4.08025	-0.0365269
	0	0	-4.56958	-0.222754
	0	0	-2.9596	-0.880838
	0	0	-5.55051	-0.538922
	0	0	-6.27497	-2.72096
	0	0	-3.56004	0.246707
	0	0	-5.11167	-3.45988
	0	0	-3.60101	2.18144
	0	0	-2.3266	-0.847305
	0	0	-0.217733	-3.43832
	0	0	-2.66162	-3.17305
	0	0	-3.71886	0.761677
	0	0	-4.55387	-2.55269
	0	0	-3.08305	-3.0018
	0	0	-0.446128	-4.61377
	0	0	-2.13524	-4.41557
	0	0	-0.314815	-1.89701
	0	0	-1.18238	1.77485
	0	0	-0.546016	0.532934
	0	0	-2.36476	-2.06347
	0	0	0.0903479	-3.74611
	0	0	-1.08305	-0.839521
	0	0	-2.09877	-2.8018
	0	0	-3.75533	-1.29701
	0	0	-4.48597	2.13832
	0	0	-0.258137	-1.62635
	0	0	-3.70875	1.38623
	0	0	-2.53423	-0.545509
	0	0	-2.14029	-0.598204
	0	0	-1.64534	-3.01796
	0	0	1.25645	3.65389
	0	0	-0.0218855	-0.961677
	0	0	-4.14534	0.546707
	0	0	0.737935	-1.6521
	0	0	-1.00505	-1.47844
	0	0	-3.65769	-0.716168
	0	0	-0.917508	-2.39042
	0	0	-0.0538721	-0.0502994
	0	0	-1.57351	-3.43892
	0	0	-4.21886	0.0341317
	0	0	-5.06958	1.08204
	0	0	-0.660494	-0.486826
	0	0	-1.23008	-1.76587
	0	0	-0.0157127	2.76886
	0	0	-1.35466	-3.43174
	0	0	-2.98148	-2.92036
	0	0	-1.35466	-0.471257
	0	0	-1.24747	0.167665
	0	0	0.657688	-1.29701
	0	0	-2.77104	-3.50958
	0	0	-1.02806	1.70599
	0	0	-0.150954	1.19222
	0	0	-3.13973	-4.85808
	0	0	-1.93434	-1.59461
	0	0	-3.06117	2.94251
	0	0	-2.47643	-1.98683
	0	0	-4.69921	-2.20419
	0	0	-2.98429	4.20359
	0	0	-1.21493	3.0018
	0	0	-4.80359	-1.99701
	0	0	0.580247	2.71317
	0	0	6.5202	10.4653
	2	0	7.91582	6.27485
	2	0	8.14422	7.79162
	0	0	4.72222	4.23713
	0	0	1.85129	0.591617
	0	0	-0.0667789	-3.54072
	0	0	6.75196	7.55389
	3	0	4.69921	4.63114
	0	0	3.49832	1.57365
	0	0	3.70707	0.252096
	0	0	-1.30359	0.201198
	0	0	-0.722222	-2.85749
	0	0	-1.89394	-1.02994
	4	0	-0.553311	-0.374251
	2	0	3.7991	1.08743
	0	0	3.54153	4.66647
	0	0	2.22166	1.84311
	0	0	-0.199214	-4.94371
	0	0	-1.49495	-3.55569
	0	0	-2.23569	-2.3509
	2	0	3.15039	1.32575
	4	0	2.70819	-1.7491
	0	0	3.42536	-2.4988
	0	0	-0.771605	-0.214371
	0	0	-6.06678	-1.98922
	3	0	-3.39282	-1.32754
	0	0	-0.00897868	-5.81497
	0	0	-4.88777	-4.32036
	0	0	-3.98429	-1.2976
	3	0	-1.47026	-0.479042
	0	0	-0.796296	-0.352096
	2	0	-0.0544332	-5.83054
	2	0	0.453423	2.8988
	0	0	-0.651515	0.840719
	0	0	1.70875	-0.852695
	0	0	-4.16105	-2.17365
	0	0	-0.868126	-0.907784
	0	0	-1.01571	-0.579042
	0	0	-2.03479	-0.592216
	0	0	-2.39057	2.1515
	0	0	-0.0892256	-3.75988
	0	0	-4.49776	-0.124551
	0	0	2.71437	-2.38144
	0	0	-2.5752	-2.76467
	0	0	-1.02806	-0.303593
	0	0	-6.3945	-5.52814
	0	0	-4.8193	-0.78024
	0	0	-1.98373	-1.78563
	0	0	0.633558	-1.6479
	0	0	-4.32043	-1.93234
	0	0	-3.65993	0.838922
	0	0	-3.11616	1.07844
	0	0	-3.86813	1.79341
	0	0	-0.240741	-3.25749
	0	0	-2.08193	-1.92994
	0	0	0.703704	-1.42934
	0	0	-1.56678	-2.49102
	0	0	-4.34848	2.02874
	0	0	0.371493	-2.14012
	0	0	-0.859708	-1.07485
	0	0	0.340629	-2.05269
	0	0	-2.79125	-1.61557
	0	0	-2.44781	0.000598802
	0	0	-1.0881	-3.13892
	0	0	0.138608	-1.31796
	0	0	-3.9624	1.5018
	0	0	2.41358	-0.502994
	0	0	-1.73288	-3.22455
	0	0	-4.90965	-2.04132
	0	0	-2.32772	-2.69162
	0	0	-4.12851	-1.6503
	0	0	-2.17116	-3.40359
	0	0	-1.28395	0.0197605
	0	0	-2.9018	-3.31796
	0	0	-1.8771	-1.53114
	0	0	-0.0538721	-1.97186
	0	0	1.12738	-2.8497
	0	0	0.0925926	-1.67844
	0	0	-0.214366	-1.68563
	0	0	-0.188552	-1.37605
	0	0	-0.632435	-2.50659
	0	0	0.163861	1.02575
	0	0	-3.30808	-3.36347
	0	0	-2.7486	-0.516168
	0	0	-1.48653	-1.66647
	0	0	-2.51964	0.840719
	0	0	-0.461279	-0.952695
	0	0	-0.0679012	-2.03593
	0	0	-3.6229	-1.13174
	0	0	-7.51066	-1.20539
	0	0	-2.75084	0.234731
	0	0	-0.342312	-1.7509
	0	0	-2.01291	-3.90778
	0	0	1.51235	-3.32156
	0	0	-1.20202	2.13473
	0	0	0.37991	-0.699401
	0	0	-3.31313	-4.56946
	0	0	-0.579125	-0.129341
	0	0	-1.711	0.61497
	0	0	-1.82716	-2
	0	0	-0.622334	-5.8018
	0	0	-1.40292	-0.487425
	0	0	-2.66162	4.30838
	0	0	2.1734	2.44311
	0	0	-2.17284	-1.48802
	0	0	-2.58923	-1.45389
	0	0	-0.800786	-4.42156
	0	0	-4.73906	1.12455
	0	0	-2.07127	-1.78683
	0	0	-3.8064	-0.92515
	0	0	-0.320426	-2.62994
	0	0	-1.58979	0.895808
	0	0	-0.145903	0.148503
	0	0	-0.420314	-0.591018
	0	0	-2.99327	2.44611
	0	0	-1.65713	0.054491
	0	0	-1.16049	-1.07964
	0	0	-0.154882	-0.739521
	0	0	-0.24523	1.38743
	0	0	-2.6459	5.51377
	0	0	-1.38328	-2.65569
	0	0	-2.60494	-2.6521
	0	0	-0.404602	1.82635
	0	0	-1.46072	-1.43832
	0	0	-0.377104	0.042515
	0	0	-1.86869	-2.53473
	0	0	-3.20875	-1.86108
	0	0	-0.607183	-2.08323
	0	0	-4.31594	0.761677
	0	0	-2.98597	-1.62156
	0	0	-1.09877	-1.78683
	0	0	-0.687991	-1.97784
	0	0	0.377666	-2.22335
	0	0	0.959035	1.17425
	0	0	-2.422	2.45269
	0	0	-1.91919	-0.967665
	0	0	-4.35634	-2.58323
	0	0	0.338384	-0.986228
	0	0	-1.5853	-2.75569
	0	0	-1.54826	-1.06826
	0	0	2.01627	1.08503
	0	0	-1.44388	-2.46228
	0	0	3.39843	-0.91497
	0	0	2.98934	1.19401
	0	0	-1.56734	0.87006
	3	0	-1.25253	-1.42695
	0	0	-4.54938	-1.58922
	0	0	-1.79181	0.268862
	0	0	-2.45286	2.87784
	0	0	-1.83502	3.1515
	0	0	-1.22166	-3.0982
	0	0	1.66835	-3.33653
	0	0	-1.13468	0.347305
	0	0	-2.15039	-2.6521
	0	0	-0.814815	3.02874
	0	0	-1.00112	1.78922
	0	0	-4.33221	-0.0826347
	0	0	0.0409652	-0.818563
	0	0	1.30079	-2.52814
	0	0	-2.15264	1.6485
	0	0	1.52974	-1.17784
	0	0	-0.722783	-2.51557
	0	0	-3.21044	-0.0994012
	0	0	-4.98485	3.02934
	0	0	1.71156	-2.5024
	0	0	-1.07183	-2.45988
	0	0	-3.17003	-1.97246
	0	0	-2.05443	1.84431
	0	0	-3.656	0.27485
	0	0	-2.53143	-3.33892
	0	0	-2.65713	-3.60359
	0	0	-3.79012	-3.00719
	0	0	-0.30303	-3.13892
	0	0	-3.95623	-2.53772
	0	0	-0.248597	-1.61617
	0	0	-0.813692	-1.77126
	0	0	0.31257	-2.64671
	0	0	-1.73681	1.41557
	0	0	-2.88721	-3.65389
	0	0	0.422559	-1.32216
	0	0	0.0611672	0.398204
	0	0	-1.09652	-1.25389
	0	0	-2.33221	-3.38204
	0	0	-5.37205	-4.43234
	0	0	-1.56566	2.85689
	0	0	-2.01852	-2.62275
	0	0	-0.724467	-0.991617
	0	0	-0.782828	4.15569
	0	0	0.642536	-0.823952
	0	0	-3.133	-4.59461
	0	0	-3.81874	-0.198802
	0	0	0.477553	1.89641
	0	0	1.32267	1.0982
	0	0	1.52413	-1.09162
	0	0	3.42649	3.37246
	0	0	-0.546016	0.818563
	0	0	-2.55387	0.735329
	0	0	-0.0129068	-1.82994
	0	0	-3.70034	0.401198
	0	0	-0.0920314	-0.0365269
	0	0	-1.99495	0.773054
	0	0	1.40572	-3.75569
	0	0	-3.07407	1.08443
	0	0	-2.62121	-5.29281
	0	0	-1.01908	-0.858683
	0	0	2.96633	-0.293413
	0	0	-5.83389	-3.31677
	0	0	-3.04545	-1.16647
	0	0	0.309764	-4.82874
	0	0	0.122334	-3.46647
	0	0	-0.102132	-1.47246
	0	0	-3.32099	-3.23473
	0	0	-2.81538	-3.47186
	0	0	1.70314	-3.52754
	0	0	1.14534	-3.3976
	0	0	-3.26543	0.854491
	0	0	-0.000561167	-2.57904
	0	0	-0.333333	-2.30958
	0	0	-6.58249	-2.86287
	0	0	-3.23569	-1.87126
	0	0	-1.39731	0.330539
	0	0	-1.39618	-2.34551
	0	0	-3.13973	-1.30539
	0	0	-1.90685	-3.15449
	0	0	-1.18631	2.04311
	0	0	-1.57127	-0.768862
	0	0	-0.4422	-0.268862
	0	0	-4.48597	1.63952
	0	0	-2.67565	-1.0012
	0	0	-3.1229	-0.106587
	0	0	-2.01515	-2.01557
	0	0	-1.73962	-0.958683
	0	0	-4.00617	-2.73174
	0	0	-2.15881	-1.25689
	0	0	-2.24579	-2.3018
	0	0	-1.64703	-0.154491
	0	0	-4.32099	0.933533
	0	0	-1.84905	-2.81737
	0	0	-0.82211	-0.141317
	0	0	2.89955	-1.76886
	0	0	3.05724	5.4521
	0	0	4.30527	6.73293
	0	0	5.3064	3.17605
	0	0	4.81594	6.90599
	0	0	3.37542	-1.77006
	2	0	-0.567901	2.68563
	5	0	0.348485	1.40479
	2	0	4.23008	2.2515
	0	0	0.333333	1.78802
	3	0	-0.424242	-0.291018
	0	0	-5.74804	0.29521
	0	0	-2.50842	-3.00778
	0	0	2.45903	0.709581
	0	0	4.4046	-2.57305
	2	0	-0.363075	-1.32455
	2	0	2.2211	0.107186
	3	0	-1.33558	-1.99581
	3	0	-1.51964	-1.54072
	0	0	-0.286756	-1.47066
	0	0	1.46296	2.21557
	1	0	1.90348	-0.0269461
	6	0	1.43827	-1.07365
	5	0	-5.32604	-4.22335
	2	0	-5.01291	-4.53832
	0	0	-0.317621	-3.74431
	0	0	2.01852	-1.21796
	0	0	-2.48204	-0.980838
	0	0	-2.58025	-2.97605
	2	0	-0.102694	-4.07485
	0	0	-0.417508	-1.03832
	0	0	-1.5275	-0.803593
	3	0	-0.946128	0.585629
	0	0	-1.54602	-1.4491
	0	0	-2.95006	-4.41497
	3	0	-7.05387	0.161078
	0	0	-6.75758	-4.03772
	0	0	-3.80808	-5.78922
	0	0	-3.79461	-2.86108
	0	0	-7.89562	-0.513174
	0	0	-1.96128	-3.50898
	0	0	-3.2385	-4.63174
	0	0	-1.38721	-2.59102
	0	0	-3.19697	-1.90539
	0	0	-4.71044	-4.79401
	0	0	-3.80359	-3.29281
	0	0	-0.253086	-1.69521
	0	0	-1.36139	-0.380838
	0	0	-2.30135	-0.623353
	0	0	-1.97306	-3.45749
	0	0	-3.68631	-2.29222
	0	0	-4.06846	-0.0473054
	0	0	-3.30976	-3.4018
	0	0	-1.95903	0.0946108
	0	0	-2.47419	0.491018
	0	0	-0.0886644	-1.9503
	0	0	-1.34961	-2.31557
	0	0	-2.29574	1.8497
	0	0	-1.65376	-5.50299
	0	0	-3.62514	-2.81856
	0	0	-2.06061	0.286826
	0	0	-2.19641	-0.721557
	0	0	-6.84456	-4.46587
	0	0	-2.63861	-0.841317
	0	0	-5.8193	-4.49281
	0	0	-4.92817	-2.55749
	0	0	-2.16386	-1.22216
	0	0	-1.29854	-1.49341
	0	0	-3.22054	-2.00778
	0	0	-4.68687	-5.26287
	0	0	-2.92256	-1.02575
	0	0	-0.497194	-1.15269
	0	0	-5.9321	-2.48623
	0	0	-3.1908	-1.13293
	0	0	-4.10943	-2.92156
	0	0	-3.89731	-3.90659
	0	0	-1.25645	-2.17425
	0	0	-4.41414	-3.70599
	0	0	-4.87486	-2.67964
	0	0	1.79966	-2.86766
	0	0	-5.15881	2.63713
	0	0	-5.23232	-2.76467
	0	0	0.654882	-1.31976
	0	0	-4.45511	-1.81437
	0	0	-0.698092	-1.89521
	0	0	-4.0752	-4.17725
	0	0	-0.220539	0.458683
	0	0	-3.23232	-1.08563
	0	0	-1.08698	-1.54551
	0	0	-4.92705	-3.22575
	0	0	-1.27834	-0.837725
	0	0	-3.55275	0.274251
	0	0	-4.22054	-2.1976
	0	0	-2.18855	-1.38862
	0	0	-0.0230079	-1.54132
	0	0	-2.41975	-3.40359
	0	0	-3.82379	-1.7497
	0	0	-1.16498	1.94611
	0	0	-0.278339	-1.20539
	0	0	-1.87262	-1.06168
	0	0	-6.656	1.89641
	0	0	0.102694	-0.597006
	0	0	3.78956	1.02994
	0	0	5.56846	1.73952
	0	0	0.436027	2.48383
	0	0	-3.40853	-0.00778443
	0	0	-7.84343	-1.98443
	0	0	-0.624018	-2.94251
	0	0	-0.229517	0.64012
	0	0	-2.8193	-1.11976
	0	0	-4.76263	-2.58383
	0	0	-3.71717	-3.15569
	0	0	-3.39226	-0.139521
	0	0	-3.54882	-0.0221557
	0	0	-2.91582	-0.348503
	0	0	-5.24186	-4.0982
	0	0	-0.117284	-0.0263473
	0	0	-3.64534	-4.89102
	0	0	-2.41639	1.61796
	0	0	-4.92761	0.245509
	0	0	-5.84512	-3.27186
	0	0	-3.14759	-2.73114
	0	0	-3.94949	1.82275
	0	0	-2.42424	-0.856287
	0	0	-3.15825	-1.0503
	0	0	-2.10438	-1.10479
	0	0	-4.68406	-1.84012
	0	0	-2.08361	-0.468263
	0	0	-3.70483	-3.0982
	0	0	-1.04489	-2.74371
	0	0	-2.8743	-2.4
	0	0	1.84624	0.85988
	0	0	3.88384	2.43114
	0	0	9.45006	6.78503
	0	0	5.19416	8.18443
	0	0	5.0174	1.62695
	0	0	2.64927	0.953892
	0	0	-1.14815	-4.18323
	2	0	-2.88047	-5.43234
	1	0	-0.503928	-0.320958
	2	0	3.28956	0.060479
	0	0	0.611111	-1.76287
	0	0	-0.169473	-3.67844
	0	0	-2.80303	0.837725
	4	0	1.1156	-1.86946
	2	0	1.89899	2.42455
	0	0	-0.450617	1.14371
	0	0	-1.95735	0.487425
	6	0	-2.10213	-3.08922
	4	0	-1.63524	-1.63353
	1	0	-0.896184	0.322156
	0	0	1.61897	2.01377
	0	0	-3.87374	-2.86467
	1	0	-2.46184	0.470659
	5	0	0.496633	2.92874
	5	0	-2.23457	-0.595808
	0	0	-4.69978	-0.91497
	0	0	-3.26824	0.268263
	0	0	0.468575	-1.20898
	2	0	1.20258	1.02275
	0	0	1.65264	-1.68503
	0	0	-3.00898	-0.41018
	3	0	2.49607	4.82695
	0	0	-1.07127	0.987425
	5	0	-2.71268	-2.61976
	1	0	-1.80415	1.03353
	2	0	-1.81033	-1.76587
	0	0	-2.19921	-1.35988
	0	0	-2.41358	-1.59281
	3	0	1.69473	1.76347
	0	0	6.55331	1.27964
	0	0	0.626263	0.691617
	0	0	-1.44501	-0.186228
	3	0	-3.72559	-0.636527
	3	0	-7.5853	-3.76527
	2	0	-0.370932	0.153293
	2	0	-1.46857	-0.0173653
	0	0	-4.01627	-0.362275
	0	0	-3.55051	-1.50419
	0	0	-1.90741	-0.220958
	2	0	-7.11897	-1.8509
	0	0	-5.12402	-3.23353
	0	0	-3.17901	1.10539
	0	0	0.227273	-2.52036
	0	0	-4.97138	-1.04491
	0	0	-5.11616	-0.324551
	0	0	-7.44444	-4.64491
	0	1	-3.07127	-3.71437
	0	0	-1.70483	-3.41796
	0	0	-4.13468	-2.21737
	0	0	-3.62907	-1.11976
	0	0	-4.75758	-4.83234
	0	0	-6.37093	0.661078
	0	0	-1.08305	-1.62874
	0	0	-4.71942	-4.72395
	0	0	-4.5477	-4.48503
	0	0	-4.23288	-3.86467
	0	0	-3.77217	-1.5515
	0	0	-4.45567	-1.35449
	0	0	-3.67789	-3.87305
	0	0	-4.47138	-4.52575
	0	0	-1.42144	-1.59641
	0	0	-3.11504	-1.16048
	0	0	-3.41358	-0.869461
	0	0	-5.93098	-2.85329
	0	0	-0.824355	-2.52275
	0	0	-0.425926	0.356886
	0	0	1.87205	3.91377
	0	0	3.87486	0.00299401
	0	0	2.57407	-1.53593
	0	0	-0.847924	-1.37066
	0	0	2.37879	-2.86108
	0	0	-5.31257	-3.49222
	0	0	-4.29966	-1.32635
	0	0	-3.70875	-4.40659
	0	0	-1.49327	-0.11497
	0	0	-4.27722	-2.06108
	0	0	-3.53479	-0.373054
	0	0	-4.11785	-1.64072
	0	0	-1.43266	-2.07964
	0	0	-4.367	-1.26347
	0	0	-1.13075	-2.94731
	0	0	-1.11785	-1.90359
	0	0	-4.76824	-3.82635
	0	0	-1.35017	-2.20958
	0	0	-2.63468	-4.36407
	0	0	-2.32323	-4.15269
	0	0	-6	-3.43832
	0	0	-3.65544	-1.4006
	0	0	-1.74804	-3.46228
	0	0	-8.53311	-0.304192
	0	0	-4.37093	-1.76946
	0	0	-0.457912	-2.27784
	0	0	-1.9349	-2.37305
	0	0	-3.25982	0.791018
	0	0	-5.11728	-4.09042
	0	0	-6.02469	2.56826
	0	0	-5.98204	-0.494012
	0	0	-3.77553	-3.13473
	0	0	-3.3266	-0.935329
	0	0	-5.39226	-0.0341317
	0	0	-2.88721	-2.09162
	0	0	-4.2789	-1.41257
	0	0	-2.56846	-1.68204
	0	0	-1.90404	-1.12814
	0	0	-0.785073	-0.830539
	0	0	-2.40011	-4.4497
	0	0	-3.63805	-1.87545
	0	0	-0.59147	-1.51617
	0	0	1.25309	-1.87305
	0	0	-6.14534	-0.687425
	0	0	-5.48204	-5.99581
	0	0	-2.88496	0.348503
	0	0	-5.06622	-4.29401
	0	0	-3.82548	-3.80299

## Sheet: Figure 2C
		Figure 2C raw data
	CUE ON	CUE OFF
	0	0	0.262088	-0.740733
	0	0	-6.46723	-3.74419
	0	0	-2.01264	-4.28749
	0	0	0.98002	-0.466963
	0	0	1.3491	-1.51257
	0	1	-1.12253	-1.51681
	0	0	1.42058	1.91639
	0	2	-0.984066	-1.89377
	0	1	-1.42822	1.65675
	0	2	-1.38282	-0.601257
	0	0	-2.16953	-1.98565
	0	0	-1.65659	-1.75099
	0	0	-1.6004	4.11079
	0	1	-1.84046	-1.89094
	0	0	-0.741758	-1.68455
	0	0	2.80879	1.34482
	0	0	-0.78042	0.146545
	0	0	-3.5492	1.24539
	0	0	0.934615	-1.42539
	0	0	1.65974	-0.496649
	0	0	-1.81349	-2.32916
	2	0	1.11713	0.891047
	0	0	5.9044	3.80215
	1	0	1.73122	3.46524
	2	0	4.4474	3.01005
	0	0	4.13407	5.44241
	0	0	0.247702	1.06681
	0	0	-0.0831668	1.93194
	0	0	-2.54895	0.0268586
	0	0	-0.548452	-2.21796
	0	0	0.13981	-2.72592
	0	0	-1.22143	-2.48277
	0	0	-0.638362	-0.869843
	2	0	-2.82048	0.351518
	0	0	-0.147453	-0.309581
	0	0	3.93267	5.25346
	0	0	3.32308	0.67288
	0	0	3.47323	5.76094
	1	0	3.17697	3.12314
	0	0	-0.499001	1.95031
	0	0	6.28966	5.8844
	0	0	-0.69006	1.43435
	0	0	4.57867	2.73157
	0	0	0.119131	0.419372
	0	0	-0.748052	-3.84974
	0	0	-5.72817	-1.00178
	0	0	-4.3503	-0.199791
	0	0	-1.44755	0.826492
	0	0	1.55904	0.434921
	0	0	-0.216683	-1.04796
	0	0	3.08482	4.50094
	0	0	0.225225	1.64969
	0	0	-2.89061	0.976335
	0	0	1.19715	1.60775
	0	0	-3.76049	-1.23361
	0	0	0.92023	-0.241728
	0	0	-2.76069	-0.628115
	0	0	-2.12592	-2.91864
	0	0	-1.70155	-0.647435
	0	0	0.975075	2.98178
	0	0	2.59436	-0.883508
	0	0	-2.77822	1.4301
	0	0	-0.280969	-0.353874
	0	0	-2.16503	0.237958
	0	0	-2.29136	-1.41408
	0	0	0.601948	-1.20958
	0	0	0.235564	0.56356
	0	0	-3.85624	-0.237487
	0	0	-1.32213	0.605026
	0	0	-4.54855	0.686545
	0	0	-3.03761	0
	0	0	-1.44845	-1.58843
	0	0	-1.52128	-0.946649
	0	0	-1.86698	-0.153613
	0	0	-0.978222	-0.865602
	0	0	-3.0021	-2.3301
	0	0	-1.22053	0.418901
	0	0	-1.73122	-1.93335
	0	0	-3.97897	-1.27979
	0	0	-1.04026	-3.36204
	0	0	-6.1022	-1.96775
	0	0	-1.91239	2.54686
	0	0	1.36978	0.146545
	0	0	-3.34286	-1.17707
	0	0	-1.55769	-0.0348691
	0	2	-3.18776	-3.69801
	0	0	-2.08277	-0.194136
	0	0	-0.173077	1.24916
	0	0	-1.71638	-1.50597
	0	0	-4.43302	-1.73168
	0	0	1.09376	-1.83864
	0	0	-1.12073	-2.11618
	0	0	-4.37233	-1.30288
	0	0	-5.10195	-4.94435
	0	0	0.0629371	-5.14979
	0	0	-1.94026	0.526335
	0	0	-4.84885	0.912723
	0	0	-2.2527	-3.08874
	0	0	-1.22547	-0.42267
	0	0	1.46284	-1.27319
	0	0	-3.70744	1.51822
	0	0	2.35385	2.5478
	0	0	-2.06254	-1.84052
	0	0	-6.33462	-1.51634
	0	0	-3.33252	-2.76597
	0	3	-3.16034	1.05738
	0	1	-1.03981	-0.783141
	0	1	-0.672078	-1.26518
	0	0	-3.30734	0.592775
	0	0	-1.57612	0.0654974
	0	1	-0.0305694	0.261047
	0	0	-3.07672	-2.19016
	0	0	0.846054	-5.61581
	0	0	1.51094	-1.54555
	0	0	-1.43182	1.12995
	0	0	-2.00185	-1.55686
	0	3	-2.22123	-0.586649
	0	0	0.325025	-1.70953
	0	0	-0.34975	0.790209
	0	0	0.0251748	0.474031
	0	0	-2.95714	-1.57429
	0	0	0.428871	2.80602
	0	0	1.06678	-0.346335
	0	0	-3.00075	0.977277
	0	0	2.32193	-0.0711518
	0	1	2.35564	-0.746859
	0	0	2.60065	1.90979
	0	0	0.502148	3.45063
	0	0	5.49755	4.55513
	0	0	3.91513	1.78257
	0	0	0.792108	-2.63639
	0	0	0.212188	-1.33351
	0	1	1.60984	2.04691
	0	2	1.48891	2.82487
	0	3	-1.29471	-5.14979
	0	0	-1.72358	-1.27979
	0	0	3.11224	1.48429
	0	0	0.471578	-1.75335
	0	0	0.331768	2.52424
	0	0	4.7041	4.8567
	0	0	4.66409	2.40597
	0	0	-1.73437	-1.00838
	0	0	1.3527	1.11251
	0	0	3.3959	2.65429
	0	0	-2.11648	0.242199
	2	0	-0.261638	0.651204
	5	0	2.88656	-1.09037
	3	0	2.7018	4.16686
	0	0	-1.34191	0.722827
	0	0	-0.370879	0.377435
	1	0	-0.253996	1.8
	2	0	0.371329	1.84524
	0	0	2.32463	5.94754
	3	0	2.07108	4.84351
	0	0	2.26618	3.5689
	1	0	-3.16259	-1.03099
	0	0	3.48716	3.60188
	0	0	-0.908541	0.827435
	2	0	0.169481	-3.3333
	0	0	1.42238	1.2812
	0	0	1.99151	-0.0838743
	0	0	3.25205	2.18969
	0	0	4.29635	3.82665
	0	0	2.82722	0.760995
	0	0	0.408641	3.74419
	0	0	1.81034	3.40681
	0	0	-0.995305	1.3434
	0	0	0.87033	0.902827
	0	0	-0.686913	3.08215
	2	0	5.3465	1.23503
	2	0	3.07313	6.13414
	0	0	-1.16029	0.244084
	0	0	-0.0139361	-0.581466
	1	0	1.19041	5.07251
	0	0	1.81439	-1.22089
	0	0	0.905844	5.98052
	0	0	-0.507542	0.916021
	0	0	4.79176	6.65576
	0	0	2.56289	5.12482
	0	0	1.79955	-1.42304
	1	0	0.912138	1.72461
	0	0	0.528671	1.02393
	0	0	0.708042	-0.195079
	0	0	-0.596553	-3.62592
	0	0	7.97862	3.40634
	0	0	2.14391	-1.95079
	0	0	1.51094	2.76455
	0	0	-0.33042	3.00628
	0	0	0.211738	1.78209
	0	0	-0.953946	3.62309
	0	0	2.96164	4.93257
	0	0	3.07178	0.364241
	0	0	3.0021	6.48
	0	0	5.94306	3.10806
	0	0	3.63012	7.28529
	0	0	2.43117	3.55948
	0	0	-0.0903596	0.178115
	0	0	-1.99466	2.14115
	0	0	-4.48651	-3.55618
	0	0	-2.31429	-0.190838
	0	0	-1.46419	-3.39503
	0	0	-0.383017	0.395812
	0	1	-2.61414	-0.0834031
	0	0	0.712987	0.989058
	0	1	-2.06883	-1.61953
	0	0	2.11558	5.20398
	0	0	2.83531	-1.7199
	0	0	-0.459441	-2.32728
	0	2	-2.74091	-1.34859
	0	0	0.836613	-0.604555
	0	0	-1.06723	-0.785497
	0	3	-1.18052	-0.206859
	0	0	-1.27717	1.65016
	0	4	1.36933	2.3188
	0	0	0.0678821	0.071623
	0	3	-0.336713	0.465079
	0	0	0.581269	3.73618
	0	0	1.52398	-1.22937
	0	0	0.378072	3.07838
	0	0	2.81374	1.07058
	0	0	2.44106	1.57382
	0	2	0.800649	2.04031
	0	1	-0.605095	-1.09743
	0	0	2.1466	-1.27508
	0	0	-2.68247	1.19921
	0	0	0.78042	0.439162
	0	2	4.52473	0.599843
	0	0	1.87912	-0.475916
	0	1	-0.0413586	0.973508
	0	0	-1.21154	-0.879267
	0	0	-2.51344	-2.40597
	0	0	0.648701	-0.61822
	0	0	-1.30325	1.01874
	0	0	-1.34685	-1.27696
	0	0	-5.04755	2.64534
	0	0	0.784466	2.38241
	0	0	1.51543	-3.15377
	0	0	-0.022028	1.51209
	0	0	-0.426623	-0.24644
	0	0	-2.46713	-1.13277
	0	0	-2.18122	-1.02723
	0	0	1.40619	1.04466
	0	0	0.626673	-0.272827
	0	0	-1.31269	1.66241
	0	0	-1.86024	1.33398
	0	0	-1.33382	0.544712
	0	2	-0.442807	1.27461
	0	0	0.879321	0.963613
	0	3	0.315135	0.879267
	0	0	-1.79461	1.62236
	0	2	1.26234	2.9945
	0	0	3.61079	-0.0546597
	0	2	3.56134	2.24812
	0	0	1.43452	0.891047
	0	0	2.005	-0.501832
	0	2	2.75125	2.70942
	0	0	-1.75055	0.776073
	0	0	2.42892	-1.21901
	0	0	-1.57747	0.873141
	0	0	4.00145	4.54335
	0	0	4.22038	1.45838
	0	0	1.22143	2.40785
	0	0	3.35994	0.957958
	0	0	5.54296	0.878325
	1	0	6.22627	3.59717
	0	0	1.7955	-0.0890576
	0	0	4.26713	1.11487
	0	0	4.67083	2.8734
	0	0	-1.0978	2.14492
	0	0	1.43497	3.69236
	0	0	2.22707	5.54089
	0	0	1.98881	2.03796
	0	0	-1.7047	-2.39607
	0	0	1.5024	1.52859
	0	0	1.51678	0.270942
	0	0	3.28217	-4.05565
	1	0	2.42802	1.99037
	0	0	0.984515	-0.806702
	0	0	-1.2992	-0.664869
	2	0	-0.0184316	-2.69576
	0	0	-6.47847	-0.344921
	0	0	-0.576324	-3.18723
	0	0	1.6512	1.75099
	0	0	-1.52667	-0.898115
	0	0	-3.34241	-2.35414
	0	0	-4.12687	-1.07246
	0	0	0.684665	-3.89733
	0	0	1.80225	0.0249738
	0	0	-0.116883	-1.51304
	0	0	-2.36688	2.30937
	0	0	0.829421	0.366126
	0	0	-2.31384	-0.906597
	0	0	0.243207	1.23691
	0	0	-1.83596	0.679005
	0	0	2.2028	3.91429
	1	0	3.16484	-0.173403
	0	0	2.27697	3.01948
	2	0	0.947203	1.77691
	0	0	-1.47587	0.710576
	0	0	-0.19016	0.14089
	0	0	1.91419	-0.0320419
	0	0	-1.23267	3.64853
	0	0	-1.67907	-1.93476
	0	0	-0.59026	2.22927
	0	0	-2.21943	1.73969
	0	0	1.5487	1.66995
	0	0	2.76204	5.40424
	0	0	0.434715	0.65356
	0	0	4.27792	6.76885
	0	0	1.47677	0.773717
	1	0	1.51364	-1.38864
	0	0	5.40405	0.502775
	0	0	1.53477	2.17696
	0	0	0.986314	0.303927
	0	0	-0.0152847	2.62932
	0	0	0.761089	0.805288
	1	0	2.97512	4.8388
	0	0	3.05425	-0.0433508
	0	0	0.108791	1.31843
	0	0	2.2455	1.99461
	0	0	-0.585764	-0.514084
	0	0	4.40155	3.07979
	0	0	4.91808	5.36607
	0	1	4.98776	1.31466
	0	1	2.005	-0.149372
	0	2	0.28951	7.60429
	0	0	5.61983	5.11822
	0	0	2.32013	3.92277
	0	0	6.23392	4.71204
	0	2	6.47802	1.06304
	0	2	0.682867	2.40267
	0	3	2.40914	1.40796
	0	0	2.37453	7.03461
	0	0	1.93442	4.47691
	0	0	6.74955	3.66267
	0	0	6.66953	1.50455
	0	0	3.57527	0.476859
	0	0	4.56878	1.0112
	0	0	7.4032	4.27571
	0	0	6.9042	0.396754
	0	0	5.91249	-2.85927
	0	0	8.52617	6.0545
	0	0	4.42897	5.04613
	0	2	10.0695	4.0745
	0	2	4.22038	1.24209
	0	3	7.601	4.57209
	0	0	6.12333	2.97047
	0	1	3.4521	6.20717
	0	2	4.32378	3.89545
	0	0	5.24805	0.977277
	0	1	9.21848	0.109791
	0	0	4.06618	2.69576
	0	0	5.61489	6.64822
	0	0	4.42268	2.80649
	0	0	6.00105	8.7889
	0	0	6.58636	-0.376492
	0	0	3.39141	5.29728
	0	0	2.17627	3.70272
	0	0	3.02682	0.126283
	0	0	4.08057	4.23754
	0	0	2.04231	1.03901
	0	0	2.27023	2.00639
	0	1	2.91983	-0.132408
	0	0	2.25	2.7933
	0	0	5.38831	-1.6134
	0	0	3.62113	-1.3434
	0	0	3.72542	3.91476
	0	0	6.00914	3.40115
	0	0	1.89306	5.1088
	0	0	2.90544	0.0801047
	0	1	3.56494	1.33634
	0	0	2.0967	-0.0848168
	0	0	3.51144	2.20665
	0	0	-1.2493	3.78754
	0	0	2.61638	1.92817
	0	0	2.08906	-0.834031
	0	0	1.94161	0.691257
	0	0	1.77707	-4.44534
	0	0	2.25629	0.0306283
	0	1	-3.5528	2.74241
	0	1	6.42857	0.751571
	0	0	0.708492	4.05424
	0	0	4.19476	3.42141
	0	0	5.47193	-1.12712
	1	0	1.41608	1.4777
	0	0	0.367283	2.99639
	0	0	3.11628	0.217225
	0	0	4.77333	2.84513
	0	0	0.564186	4.09618
	0	0	5.31279	2.14021
	0	0	3.7524	2.46911
	0	0	6.92937	3.69236
	0	0	3.72677	1.16387
	2	0	1.52982	4.44251
	0	0	-0.265684	-0.517853
	0	0	1.93217	3.29796
	0	0	1.58601	1.05267
	0	0	-0.607792	0.976806
	0	0	0.0350649	2.05681
	0	0	-0.606444	1.02487
	0	0	1.23132	-1.4645
	0	0	-1.51588	-5.12058
	0	0	-1.10859	-3.72204
	0	0	-0.567333	1.17895
	0	0	-0.142507	1.62424
	0	0	-1.0978	-2.30749
	0	0	0.298951	-2.89366
	0	0	-1.23177	-1.43576
	0	0	-0.179371	-0.606911
	0	0	3.36399	4.58576
	0	0	0.179371	-1.69869
	0	0	1.67727	-0.545183
	0	0	-7.14471	-1.55874
	0	0	-2.3017	-2.3678
	0	0	1.99466	-0.749686
	0	0	0.565085	1.18225
	0	0	-0.414935	1.82733
	0	0	1.03936	0.925445
	0	0	4.98372	3.13634
	0	0	0.945405	1.15492
	0	0	3.47952	0.19178
	0	0	-1.09241	-1.03759
	0	0	-4.31838	-2.33623
	0	0	-5.24221	0.894817
	0	0	0.21039	3.73382
	0	0	1.35045	2.36827
	0	0	-0.723776	3.07885
	0	0	-2.42263	0.572984
	2	0	0.266583	-1.1978
	0	0	-1.07802	2.96058
	0	0	-1.94026	3.57503
	1	0	1.64491	2.32021
	0	0	-1.55005	1.18366
	0	0	1.32662	1.4777
	0	0	0.177123	3.07979
	0	0	2.26394	1.83864
	0	0	4.79715	2.82346
	0	0	1.252	0.243613
	0	0	-4.999	3.2645
	0	0	-2.54805	-0.270471
	0	0	1.35809	2.68398
	0	0	3.61259	1.33304
	0	0	2.36733	2.63356
	0	0	-4.03876	-2.57277
	0	0	3.64046	3.02042
	0	0	0.0247253	-4.28183
	0	0	1.19446	-0.678063
	0	0	-3.49885	1.58042
	0	0	1.83057	-0.417016
	0	0	-0.741758	2.70707
	0	0	-0.986763	-1.90555
	0	0	0.92967	-0.436806
	0	0	1.43901	1.70906
	0	0	-3.73981	0.773246
	0	0	-0.680619	-0.588063
	0	0	-0.638811	3.35262
	0	0	0.306144	2.89979
	0	0	2.13851	3.31586
	0	0	2.67393	3.0011
	0	0	1.52398	2.13644
	0	0	0.218032	2.84749
	0	0	0.52957	2.57325
	0	0	-0.258941	-1.86126
	0	0	-3.38017	-4.03869
	0	2	-1.18906	-0.798691
	0	0	-0.084965	-3.2188
	0	0	-0.262537	-2.77162
	0	0	2.38621	-1.79859
	0	0	0.66983	-0.631885
	0	0	0.531369	1.89424
	0	0	5.60859	1.38251
	0	0	2.76339	2.20665
	0	0	1.1504	4.74267
	0	0	2.52018	4.00429
	0	0	-0.244106	0.235602
	0	0	1.46778	-1.06209
	0	0	2.37093	0.895759
	0	0	-0.873926	0.240314
	0	0	-3.68586	-2.37723
	0	0	-2.08142	-1.86503
	0	0	-2.74226	0.357173
	0	0	-3.15584	-2.33152
	0	0	-0.183417	-0.107906
	0	0	-3.18462	-1.19497
	0	0	1.46149	-1.35141
	0	0	-0.617682	0.466492
	0	0	-1.46374	0.528691
	0	0	-3.19765	-1.16293
	0	0	-0.913487	1.87822
	0	0	-0.698152	0.505131
	0	0	-1.50015	-1.85089
	0	0	-0.307942	-0.889634
	0	0	-0.275574	2.96764
	0	0	-1.42418	-0.585707
	0	0	-1.27358	-1.53283
	0	1	0.927423	0.428325
	0	0	0.227922	0.572513
	0	0	0.802897	6.08183
	0	0	-0.524176	-1.13183
	0	0	0.0436064	-0.292618
	0	0	-0.991708	-2.71366
	0	0	2.88297	0.833089
	0	0	2.03152	2.08131
	0	0	-0.187912	-0.932042
	0	0	2.61728	-0.938639
	0	0	-1.37742	2.08461
	0	0	0.76963	2.95775
	0	0	2.77597	6.86215
	0	0	5.45529	1.93052
	0	0	0.281868	1.0145
	0	0	2.77507	0.40288
	0	0	-0.563736	-0.789738
	0	0	7.48726	1.04042
	0	0	1.31089	3.0355
	0	0	2.18976	3.4101
	0	0	3.16843	0.197435
	0	0	2.15604	1.98471
	0	0	-0.272877	2.46534
	0	0	-0.347952	5.24733
	0	0	-3.38601	1.21476
	0	0	4.23791	2.80178
	0	0	5.17522	2.55393
	0	0	0.169481	0.450471
	2	0	3.58966	2.60152
	0	0	3.89625	1.55309
	0	0	5.5043	6.24393
	0	0	3.31319	1.3222
	0	0	-1.83821	1.45602
	2	0	2.54356	2.96953
	4	0	-1.3527	2.25
	0	0	0.280519	-0.135707
	0	0	4.98956	0.761466
	0	0	-6.91229	-0.978691
	0	0	3.27587	2.31314
	0	0	-0.991708	-1.51681
	0	0	-4.78771	-2.46157
	0	0	-0.272428	-1.69728
	2	0	0.204096	0.841571
	0	0	-1.03127	-1.32361
	0	0	-3.23721	2.72073
	1	0	-5.52498	-3.21691
	0	0	-2.83576	1.52105
	0	0	-1.6013	-1.35613
	0	0	-2.11873	-0.476387
	0	0	-0.828971	0.0508901
	0	0	1.01194	-0.354346
	0	0	0.651848	-0.792565
	0	0	-0.228372	-3.07037
	0	0	0.105195	3.66126
	0	0	1.82922	-0.133351
	0	0	-0.606444	0.874084
	0	0	-3.43861	-2.65759
	0	0	1.43586	1.02581
	0	0	1.17962	0.0296859
	0	0	1.07353	3.63063
	0	0	0.308841	4.2856
	0	0	0.357842	-0.488168
	0	0	-3.47098	0.219581
	0	0	-2.6492	0.143717
	1	0	-2.78766	-4.61639
	0	0	-5.63197	-0.77089
	1	0	-2.95894	1.57665
	0	0	-1.20165	-0.312408
	0	0	-0.101149	-3.45157
	0	0	-3.46783	0.229948
	0	0	-1.61658	-2.7245
	0	2	-0.657692	0.66534
	0	0	-4.02393	0.190838
	0	0	-4.48112	-3.27157
	0	0	-6.12827	-0.353403
	0	0	0.454496	-2.59775
	0	0	-3.649	2.51246
	0	0	-2.69326	1.22136
	0	0	-0.507542	-0.447644
	0	0	-1.73796	-1.66618
	0	0	-2.89915	-0.424084
	0	0	-5.76593	-3.18581
	0	0	-2.97872	-2.85644
	0	0	-2.25944	-1.8
	0	0	-2.35385	-2.27026
	0	0	0.507992	-0.466021
	0	1	-3.76588	-1.1945
	0	0	-2.8034	-4.39398
	0	0	-2.96479	-3.04492
	0	0	-2.94096	-3.13115
	0	0	-3.14326	-3.0011
	0	0	-3.44401	1.52717
	0	0	-0.211738	-0.949948
	0	0	-5.71109	-1.41832
	0	0	-3.90704	-1.0734
	0	0	-3.98616	-3.13586
	0	0	-3.68182	-1.88906
	0	0	-2.08816	-3.53168
	0	0	-1.84406	0.0885864
	0	0	-5.04575	-3.55995
	0	0	-3.8994	-0.0556021
	0	0	-2.65999	-2.64157
	0	0	-2.67527	-1.33162
	0	0	-2.59975	-1.07105
	0	0	-4.27433	-2.78199
	0	1	1.11084	0.955131
	0	0	0.128571	-1.1177
	0	0	-5.3474	-1.39476
	0	0	-2.23876	-1.63838
	0	0	-5.7484	-3.84455
	0	2	0.116883	-1.84618
	0	0	1.11219	2.40267
	0	0	-2.17672	-3.91241
	0	0	-0.245005	2.24387
	0	0	-4.84885	-2.34236
	0	0	-3.06728	-2.62319
	0	0	-6.9024	-1.54791
	0	1	-4.85829	-2.3334
	0	0	-4.52562	-6.79665
	0	0	-3.23227	-3.70084
	0	0	-0.498551	-1.27508
	0	0	-3.85265	0.023089
	0	0	-4.2451	-3.57597
	0	0	0.523277	-1.11581
	0	0	-3.13247	-1.20817
	0	0	-2.77867	-0.886335
	0	2	-4.85604	-1.46686
	0	0	-0.732767	-2.30984
	0	0	-1.06903	-4.95047
	0	0	-4.56968	-2.59351
	0	0	-5.32987	-0.263403
	0	2	-6.10984	-1.46356
	0	0	-3.63327	-2.6133
	0	0	-2.16503	-2.93749
	0	0	-2.79261	-1.12147
	0	0	-3.47278	-1.43293
	0	0	-4.28871	-5.9678
	0	0	-5.56633	-1.38723
	0	0	-0.791658	-1.33634
	0	0	-1.58377	-2.37016
	0	0	-1.91374	-1.81319
	0	0	-4.36918	-0.764764
